# Supplementary material for: Clinical and Pathological Staging Discrepancies in Laryngeal Cancer: A Systematic Review
Source: Cancers (Basel). 2025 Jan 28;17(3):455. doi: 10.3390/cancers17030455 (PMC11815896; doi:10.3390/cancers17030455)
Supplement: Supplementary file 1 [file cancers-17-00455-s001.zip]

Archive with 1 entries (1 files):
- cancers-3401497-supplementary.pdf
